# Supplementary material for: Organization and Integration of Care in the HIV–Non-Communicable Disease Syndemic: A Rapid Scoping Review
Source: Int J Environ Res Public Health. 2026 May 12;23(5):642. doi: 10.3390/ijerph23050642 (PMC13207135; doi:10.3390/ijerph23050642)
Supplement: Supplementary file 1 [file ijerph-23-00642-s001.zip]

Archive with 2 entries (2 files):
- ijerph-4278229-supplementary.pdf
- ijerph-4278229-supplementary-file S1.pdf
